# Supplementary material for: Identifying Coronary Artery Disease in Asymptomatic Middle-Aged Sportsmen: The Additional Value of Pulse Wave Velocity
Source: PLoS One. 2015 Jul 6;10(7):e0131895. doi: 10.1371/journal.pone.0131895 (PMC4493032; doi:10.1371/journal.pone.0131895)
Supplement: S1 Dataset — (ZIP) [file pone.0131895.s001.zip]

Archive with 1 entries (1 files):
- S1rawdata.sav
